# Supplementary material for: On Cayley graphs of [image]
Source: Acta Crystallogr A Found Adv. 2020 Jul 16;76(Pt 5):584–8. doi: 10.1107/S2053273320007159 (PMC7459770; doi:10.1107/S2053273320007159)
Supplement: Supplementary file 1 [file a-76-00584-sup1.txt]

#Supporting information for the paper "On Cayley graphs of Z^4" by Igor Baburin
#######################
### PS = point symbol (a' la Schlaefli); CS = coordination sequence; # of 3D lattices and 4D lattices refer to the number of connected 3D and 4D components, resp., in disconnected graphs which arise from all possible subsets of generators ###

PERIODIC_GRAPH
ID 4d-10c-1
# of 3D lattices: -;# of 4D lattices: -;
#PS: 3^6.4^34.5^3.6^2; CS: [10, 44, 126, 280, 530, 900, 1414, 2096, 2970, 4060, 5390, 6984, 8866, 11060, 13590]
EDGES
1 1 0 0 0 1
1 1 0 0 1 -1
1 1 0 0 1 0
1 1 0 1 -1 -1
1 1 1 -1 -1 -1
END

PERIODIC_GRAPH
ID 4d-10c-2
# of 3D lattices: -;# of 4D lattices: -;
#PS: 4^40.6^5; CS: [10, 44, 126, 280, 530, 900, 1414, 2096, 2970, 4060, 5390, 6984, 8866, 11060, 13590]
EDGES
1 1 0 0 0 1
1 1 0 0 1 -1
1 1 0 1 -1 -1
1 1 0 1 0 -1
1 1 1 -1 -1 -1
END

PERIODIC_GRAPH
ID 4d-10c-3
# of 3D lattices: 2; # of 4D lattices: 2; 
#PS: 4^40.5.6^4; CS: [10, 50, 156, 364, 710, 1230, 1960, 2936, 4194, 5770, 7700, 10020, 12766, 15974, 19680]
EDGES
1 1 0 0 0 1
1 1 0 0 1 -1
1 1 0 1 -1 -1
1 1 0 1 0 0
1 1 1 -1 -1 -1
END

PERIODIC_GRAPH
ID 4d-10c-4
# of 3D lattices: 3; # of 4D lattices: 3; 
#PS: 4^40.6^5; CS: [10, 50, 162, 394, 794, 1410, 2290, 3482, 5034, 6994, 9410, 12330, 15802, 19874, 24594]
EDGES
1 1 0 0 0 1
1 1 0 0 1 -1
1 1 0 1 -1 -1
1 1 0 1 0 1
1 1 1 -1 -1 -1
END

PERIODIC_GRAPH
ID 4d-10c-5
# of 3D lattices: 2, 3; # of 4D lattices: 2, 3; 
#PS: 4^40.6^5; CS: [10, 50, 170, 428, 876, 1566, 2550, 3880, 5608, 7786, 10466, 13700, 17540, 22038, 27246]
EDGES
1 1 0 0 0 1
1 1 0 0 1 -1
1 1 0 1 -1 -1
1 1 0 1 1 0
1 1 1 -1 -1 -1
END

PERIODIC_GRAPH
ID 4d-10c-6
# of 3D lattices: -;# of 4D lattices: 2; 
#PS: 4^40.6^5; CS: [10, 50, 156, 364, 710, 1230, 1960, 2936, 4194, 5770, 7700, 10020, 12766, 15974, 19680]
EDGES
1 1 0 0 0 1
1 1 0 0 1 -1
1 1 0 1 -1 -1
1 1 1 -1 -1 -1
1 1 1 0 -1 -1
END

PERIODIC_GRAPH
ID 4d-10c-7
# of 3D lattices: -;# of 4D lattices: 3; 
#PS: 4^40.6^5; CS: [10, 50, 170, 420, 850, 1510, 2450, 3720, 5370, 7450, 10010, 13100, 16770, 21070, 26050]
EDGES
1 1 0 0 0 1
1 1 0 0 1 -1
1 1 0 1 -1 -1
1 1 1 -1 -1 -1
1 1 1 0 -1 0
END

PERIODIC_GRAPH
ID 4d-10c-8
# of 3D lattices: -;# of 4D lattices: 4; 
#PS: 4^40.6^5; CS: [10, 50, 170, 434, 906, 1650, 2730, 4210, 6154, 8626, 11690, 15410, 19850, 25074, 31146]
EDGES
1 1 0 0 0 1
1 1 0 0 1 -1
1 1 0 1 -1 -1
1 1 1 -1 -1 -1
1 1 1 0 -1 1
END

PERIODIC_GRAPH
ID 4d-10c-9
# of 3D lattices: -;# of 4D lattices: 2, 3; 
#PS: 4^40.6^5; CS: [10, 50, 170, 428, 876, 1566, 2550, 3880, 5608, 7786, 10466, 13700, 17540, 22038, 27246]
EDGES
1 1 0 0 0 1
1 1 0 0 1 -1
1 1 0 1 -1 -1
1 1 1 -1 -1 -1
1 1 1 0 0 -1
END

PERIODIC_GRAPH
ID 4d-10c-10
# of 3D lattices: 2; # of 4D lattices: 2, 4; 
#PS: 4^40.6^5; CS: [10, 50, 170, 450, 956, 1754, 2910, 4490, 6560, 9186, 12434, 16370, 21060, 26570, 32966]
EDGES
1 1 0 0 0 1
1 1 0 0 1 -1
1 1 0 1 -1 -1
1 1 1 -1 -1 -1
1 1 1 0 0 0
END

PERIODIC_GRAPH
ID 4d-10c-11
# of 3D lattices: -;# of 4D lattices: 2, 5; 
#PS: 4^40.6^5; CS: [10, 50, 170, 450, 978, 1834, 3098, 4850, 7170, 10138, 13834, 18338, 23730, 30090, 37498]
EDGES
1 1 0 0 0 1
1 1 0 0 1 -1
1 1 0 1 -1 -1
1 1 1 -1 -1 -1
1 1 1 0 0 1
END

PERIODIC_GRAPH
ID 4d-10c-12
# of 3D lattices: -;# of 4D lattices: 3, 4; 
#PS: 4^40.6^5; CS: [10, 50, 170, 450, 972, 1804, 3014, 4670, 6840, 9592, 12994, 17114, 22020, 27780, 34462]
EDGES
1 1 0 0 0 1
1 1 0 0 1 -1
1 1 0 1 -1 -1
1 1 1 -1 -1 -1
1 1 1 0 1 -1
END

PERIODIC_GRAPH
ID 4d-10c-13
# of 3D lattices: -;# of 4D lattices: 3, 5; 
#PS: 4^40.6^5; CS: [10, 50, 170, 450, 1002, 1908, 3250, 5110, 7570, 10712, 14618, 19370, 25050, 31740, 39522]
EDGES
1 1 0 0 0 1
1 1 0 0 1 -1
1 1 0 1 -1 -1
1 1 1 -1 -1 -1
1 1 1 0 1 0
END

PERIODIC_GRAPH
ID 4d-10c-14
# of 3D lattices: 3; # of 4D lattices: 3, 6; 
#PS: 4^40.6^5; CS: [10, 50, 170, 450, 1002, 1938, 3354, 5346, 8010, 11442, 15738, 20994, 27306, 34770, 43482]
EDGES
1 1 0 0 0 1
1 1 0 0 1 -1
1 1 0 1 -1 -1
1 1 1 -1 -1 -1
1 1 1 0 1 1
END

PERIODIC_GRAPH
ID 4d-10c-15
# of 3D lattices: 2; # of 4D lattices: 2, 5; 
#PS: 4^40.6^5; CS: [10, 50, 170, 450, 1002, 1900, 3226, 5062, 7490, 10592, 14450, 19146, 24762, 31380, 39082]
EDGES
1 1 0 0 0 1
1 1 0 0 1 -1
1 1 0 1 -1 -1
1 1 1 -1 -1 -1
1 1 1 1 -1 0
END

PERIODIC_GRAPH
ID 4d-10c-16
# of 3D lattices: -;# of 4D lattices: 2, 3, 5; 
#PS: 4^40.6^5; CS: [10, 50, 170, 450, 1002, 1924, 3292, 5190, 7702, 10912, 14904, 19762, 25570, 32412, 40372]
EDGES
1 1 0 0 0 1
1 1 0 0 1 -1
1 1 0 1 -1 -1
1 1 1 -1 -1 -1
1 1 1 1 0 -1
END

PERIODIC_GRAPH
ID 4d-10c-17
# of 3D lattices: 2, 3; # of 4D lattices: 2, 3, 6; 
#PS: 4^40.6^5; CS: [10, 50, 170, 450, 1002, 1970, 3436, 5498, 8254, 11802, 16240, 21666, 28178, 35874, 44852]
EDGES
1 1 0 0 0 1
1 1 0 0 1 -1
1 1 0 1 -1 -1
1 1 1 -1 -1 -1
1 1 1 1 0 0
END

PERIODIC_GRAPH
ID 4d-10c-18
# of 3D lattices: -;# of 4D lattices: 2, 3, 7; 
#PS: 4^40.6^5; CS: [10, 50, 170, 450, 1002, 1970, 3482, 5642, 8562, 12354, 17130, 23002, 30082, 38482, 48314]
EDGES
1 1 0 0 0 1
1 1 0 0 1 -1
1 1 0 1 -1 -1
1 1 1 -1 -1 -1
1 1 1 1 0 1
END

PERIODIC_GRAPH
ID 4d-10c-19
# of 3D lattices: 2; # of 4D lattices: 2, 4, 7; 
#PS: 4^40.6^5; CS: [10, 50, 170, 450, 1002, 1970, 3530, 5772, 8810, 12758, 17730, 23840, 31202, 39930, 50138]
EDGES
1 1 0 0 0 1
1 1 0 0 1 -1
1 1 0 1 -1 -1
1 1 1 -1 -1 -1
1 1 1 1 1 0
END

PERIODIC_GRAPH
ID 4d-10c-20
# of 3D lattices: -;# of 4D lattices: -;
#PS: 4^40.6^5; CS: [10, 50, 150, 340, 650, 1110, 1750, 2600, 3690, 5050, 6710, 8700, 11050, 13790, 16950]
EDGES
1 1 0 0 0 1
1 1 0 0 1 -1
1 1 0 1 -1 -1
1 1 1 -1 -1 0
1 1 1 0 -1 -1
END

PERIODIC_GRAPH
ID 4d-10c-21
# of 3D lattices: 2; # of 4D lattices: 2; 
#PS: 4^40.6^5; CS: [10, 50, 170, 414, 826, 1450, 2330, 3510, 5034, 6946, 9290, 12110, 15450, 19354, 23866]
EDGES
1 1 0 0 0 1
1 1 0 0 1 -1
1 1 0 1 -1 -1
1 1 1 -1 -1 0
1 1 1 0 0 -1
END

PERIODIC_GRAPH
ID 4d-10c-22
# of 3D lattices: 3; # of 4D lattices: 3; 
#PS: 4^40.6^5; CS: [10, 50, 170, 450, 950, 1730, 2850, 4370, 6350, 8850, 11930, 15650, 20070, 25250, 31250]
EDGES
1 1 0 0 0 1
1 1 0 0 1 -1
1 1 0 1 -1 -1
1 1 1 -1 -1 0
1 1 1 0 1 -1
END

PERIODIC_GRAPH
ID 4d-10c-23
# of 3D lattices: 2; # of 4D lattices: 2, 3; 
#PS: 4^40.6^5; CS: [10, 50, 170, 450, 942, 1704, 2794, 4270, 6190, 8612, 11594, 15194, 19470, 24480, 30282]
EDGES
1 1 0 0 0 1
1 1 0 0 1 -1
1 1 0 1 -1 -1
1 1 1 -1 -1 0
1 1 1 1 -1 -1
END

PERIODIC_GRAPH
ID 4d-10c-24
# of 3D lattices: 2; # of 4D lattices: 2, 3, 4; 
#PS: 4^40.6^5; CS: [10, 50, 170, 450, 1002, 1886, 3176, 4946, 7270, 10222, 13876, 18306, 23586, 29790, 36992]
EDGES
1 1 0 0 0 1
1 1 0 0 1 -1
1 1 0 1 -1 -1
1 1 1 -1 -1 0
1 1 1 1 0 -1
END

PERIODIC_GRAPH
ID 4d-10c-25
# of 3D lattices: 2; # of 4D lattices: 2, 4, 5; 
#PS: 4^40.6^5; CS: [10, 50, 170, 450, 1002, 1970, 3422, 5448, 8138, 11582, 15870, 21092, 27338, 34698, 43262]
EDGES
1 1 0 0 0 1
1 1 0 0 1 -1
1 1 0 1 -1 -1
1 1 1 -1 -1 0
1 1 1 1 1 -1
END

PERIODIC_GRAPH
ID 4d-10c-26
# of 3D lattices: 3; # of 4D lattices: 2, 3; 
#PS: 4^40.6^5; CS: [10, 50, 170, 450, 964, 1770, 2932, 4514, 6580, 9194, 12420, 16322, 20964, 26410, 32724]
EDGES
1 1 0 0 0 1
1 1 0 0 1 -1
1 1 0 1 -1 -1
1 1 1 -1 -1 1
1 1 1 1 0 -1
END

PERIODIC_GRAPH
ID 4d-10c-27
# of 3D lattices: 2, 3; # of 4D lattices: 2, 3; 
#PS: 4^40.6^5; CS: [10, 50, 170, 450, 1002, 1864, 3110, 4808, 7026, 9832, 13294, 17480, 22458, 28296, 35062]
EDGES
1 1 0 0 0 1
1 1 0 1 -1 -1
1 1 0 1 1 0
1 1 1 -1 -1 -1
1 1 1 0 1 1
END

PERIODIC_GRAPH
ID 4d-10c-28
# of 3D lattices: 2; # of 4D lattices: 2, 3, 5; 
#PS: 4^40.6^5; CS: [10, 50, 170, 450, 1002, 1970, 3398, 5382, 8010, 11370, 15550, 20638, 26722, 33890, 42230]
EDGES
1 1 0 0 0 1
1 1 0 1 -1 -1
1 1 0 1 1 0
1 1 1 -1 -1 -1
1 1 1 1 0 1
END

PERIODIC_GRAPH
ID 4d-10c-29
# of 3D lattices: 2; # of 4D lattices: 2, 3, 7; 
#PS: 4^40.6^5; CS: [10, 50, 170, 450, 1002, 1970, 3530, 5748, 8746, 12638, 17538, 23560, 30818, 39426, 49498]
EDGES
1 1 0 0 0 1
1 1 0 1 -1 -1
1 1 0 1 1 0
1 1 1 -1 0 -1
1 1 1 1 -1 1
END

PERIODIC_GRAPH
ID 4d-10c-30
# of 3D lattices: 2, 3; # of 4D lattices: 2, 3, 4; 
#PS: 4^40.6^5; CS: [10, 50, 170, 450, 1002, 1970, 3376, 5316, 7872, 11126, 15160, 20056, 25896, 32762, 40736]
EDGES
1 1 0 0 0 1
1 1 0 1 -1 -1
1 1 1 -1 -1 -1
1 1 1 -1 0 -1
1 1 1 1 1 0
END

PERIODIC_GRAPH
ID 4d-10c-31
# of 3D lattices: 2; # of 4D lattices: 2, 3, 4, 5; 
#PS: 4^40.6^5; CS: [10, 50, 170, 450, 1002, 1970, 3530, 5688, 8564, 12256, 16862, 22480, 29208, 37144, 46386]
EDGES
1 1 0 0 0 1
1 1 0 1 -1 -1
1 1 1 -1 -1 -1
1 1 1 -1 0 1
1 1 1 1 1 0
END

PERIODIC_GRAPH
ID 4d-10c-32
# of 3D lattices: 2, 3; # of 4D lattices: 2, 3, 4, 9; 
#PS: 4^40.6^5; CS: [10, 50, 170, 450, 1002, 1970, 3530, 5890, 9290, 13764, 19482, 26590, 35234, 45560, 57714]
EDGES
1 1 0 0 0 1
1 1 0 1 -1 -1
1 1 1 -1 -1 -1
1 1 1 0 -1 1
1 1 1 1 1 0
END

PERIODIC_GRAPH
ID 4d-10c-33
# of 3D lattices: 2; # of 4D lattices: 2, 3, 4, 7; 
#PS: 4^40.6^5; CS: [10, 50, 170, 450, 1002, 1970, 3530, 5890, 9062, 13190, 18394, 24794, 32510, 41662, 52370]
EDGES
1 1 0 0 0 1
1 1 0 1 -1 -1
1 1 1 -1 -1 -1
1 1 1 0 1 -1
1 1 1 1 -1 0
END

PERIODIC_GRAPH
ID 4d-10c-34
# of 3D lattices: 3; # of 4D lattices: 3, 4; 
#PS: 4^40.6^5; CS: [10, 50, 170, 450, 1002, 1916, 3258, 5108, 7546, 10652, 14506, 19188, 24778, 31356, 39002]
EDGES
1 1 0 0 1 -1
1 1 0 1 -1 -1
1 1 0 1 -1 0
1 1 1 -1 -1 -1
1 1 1 0 1 -1
END

PERIODIC_GRAPH
ID 4d-10c-35
# of 3D lattices: -;# of 4D lattices: 3, 4, 5; 
#PS: 4^40.6^5; CS: [10, 50, 170, 450, 1002, 1970, 3460, 5546, 8324, 11890, 16340, 21770, 28276, 35954, 44900]
EDGES
1 1 0 0 1 -1
1 1 0 1 -1 -1
1 1 0 1 -1 0
1 1 1 -1 -1 -1
1 1 1 0 1 0
END

PERIODIC_GRAPH
ID 4d-10c-36
# of 3D lattices: 3; # of 4D lattices: 3, 5, 6; 
#PS: 4^40.6^5; CS: [10, 50, 170, 450, 1002, 1970, 3530, 5804, 8874, 12852, 17850, 23980, 31354, 40084, 50282]
EDGES
1 1 0 0 1 -1
1 1 0 1 -1 -1
1 1 0 1 -1 0
1 1 1 -1 -1 -1
1 1 1 0 1 1
END

PERIODIC_GRAPH
ID 4d-10c-37
# of 3D lattices: 3; # of 4D lattices: 3, 5; 
#PS: 4^40.6^5; CS: [10, 50, 170, 450, 1002, 1970, 3414, 5424, 8090, 11502, 15750, 20924, 27114, 34410, 42902]
EDGES
1 1 0 0 1 -1
1 1 0 1 -1 -1
1 1 0 1 -1 0
1 1 1 -1 -1 -1
1 1 1 1 0 -1
END

PERIODIC_GRAPH
ID 4d-10c-38
# of 3D lattices: 2, 3; # of 4D lattices: 3, 4, 6; 
#PS: 4^40.6^5; CS: [10, 50, 170, 450, 1002, 1970, 3530, 5742, 8712, 12546, 17350, 23230, 30292, 38642, 48386]
EDGES
1 1 0 0 1 -1
1 1 0 1 -1 -1
1 1 0 1 -1 0
1 1 1 -1 -1 -1
1 1 1 1 0 0
END

PERIODIC_GRAPH
ID 4d-10c-39
# of 3D lattices: -;# of 4D lattices: 3, 5, 7; 
#PS: 4^40.6^5; CS: [10, 50, 170, 450, 1002, 1970, 3530, 5890, 9110, 13312, 18618, 25150, 33030, 42380, 53322]
EDGES
1 1 0 0 1 -1
1 1 0 1 -1 -1
1 1 0 1 -1 0
1 1 1 -1 -1 -1
1 1 1 1 0 1
END

PERIODIC_GRAPH
ID 4d-10c-40
# of 3D lattices: -;# of 4D lattices: 4, 5, 7; 
#PS: 4^40.6^5; CS: [10, 50, 170, 450, 1002, 1970, 3530, 5890, 9180, 13482, 18924, 25634, 33740, 43370, 54652]
EDGES
1 1 0 0 1 -1
1 1 0 1 -1 -1
1 1 0 1 -1 0
1 1 1 -1 -1 -1
1 1 1 1 1 0
END

PERIODIC_GRAPH
ID 4d-10c-41
# of 3D lattices: 3; # of 4D lattices: 2, 3, 5; 
#PS: 4^40.6^5; CS: [10, 50, 170, 450, 1002, 1970, 3444, 5488, 8202, 11678, 16008, 21284, 27598, 35042, 43708]
EDGES
1 1 0 0 1 -1
1 1 0 1 -1 -1
1 1 0 1 0 1
1 1 1 -1 -1 -1
1 1 1 0 0 1
END

PERIODIC_GRAPH
ID 4d-10c-42
# of 3D lattices: 3; # of 4D lattices: 3, 4, 5; 
#PS: 4^40.6^5; CS: [10, 50, 170, 450, 1002, 1970, 3530, 5758, 8706, 12496, 17228, 23002, 29918, 38076, 47576]
EDGES
1 1 0 0 1 -1
1 1 0 1 -1 -1
1 1 0 1 0 1
1 1 1 -1 -1 -1
1 1 1 0 1 -1
END

PERIODIC_GRAPH
ID 4d-10c-43
# of 3D lattices: 2, 3; # of 4D lattices: 2, 3, 4, 5; 
#PS: 4^40.6^5; CS: [10, 50, 170, 450, 1002, 1970, 3530, 5890, 8908, 12818, 17702, 23664, 30808, 39238, 49058]
EDGES
1 1 0 0 1 -1
1 1 0 1 -1 -1
1 1 0 1 0 1
1 1 1 -1 -1 -1
1 1 1 0 1 0
END

PERIODIC_GRAPH
ID 4d-10c-44
# of 3D lattices: 3; # of 4D lattices: 2, 3, 7; 
#PS: 4^40.6^5; CS: [10, 50, 170, 450, 1002, 1970, 3530, 5796, 8852, 12822, 17822, 23968, 31376, 40162, 50442]
EDGES
1 1 0 0 1 -1
1 1 0 1 -1 -1
1 1 0 1 0 1
1 1 1 -1 -1 -1
1 1 1 1 0 1
END

PERIODIC_GRAPH
ID 4d-10c-45
# of 3D lattices: 3; # of 4D lattices: 3, 5, 7; 
#PS: 4^40.6^5; CS: [10, 50, 170, 450, 1002, 1970, 3530, 5890, 9290, 13656, 19178, 25984, 34202, 43960, 55386]
EDGES
1 1 0 0 1 -1
1 1 0 1 -1 -1
1 1 0 1 0 1
1 1 1 -1 -1 -1
1 1 1 1 1 0
END

PERIODIC_GRAPH
ID 4d-10c-46
# of 3D lattices: 2, 3; # of 4D lattices: 2, 3, 5, 6; 
#PS: 4^40.6^5; CS: [10, 50, 170, 450, 1002, 1970, 3530, 5890, 9040, 13124, 18256, 24550, 32120, 41080, 51544]
EDGES
1 1 0 0 1 -1
1 1 0 1 -1 -1
1 1 1 -1 -1 -1
1 1 1 -1 -1 0
1 1 1 1 0 0
END

PERIODIC_GRAPH
ID 4d-10c-47
# of 3D lattices: 2, 3; # of 4D lattices: 2, 3, 6, 7; 
#PS: 4^40.6^5; CS: [10, 50, 170, 450, 1002, 1970, 3530, 5890, 9290, 13704, 19300, 26208, 34558, 44480, 56104]
EDGES
1 1 0 0 1 -1
1 1 0 1 -1 -1
1 1 1 -1 -1 -1
1 1 1 -1 -1 0
1 1 1 1 0 1
END

PERIODIC_GRAPH
ID 4d-10c-48
# of 3D lattices: 2; # of 4D lattices: 2, 4, 5, 7; 
#PS: 4^40.6^5; CS: [10, 50, 170, 450, 1002, 1970, 3530, 5890, 9290, 13680, 19236, 26088, 34366, 44200, 55720]
EDGES
1 1 0 0 1 -1
1 1 0 1 -1 -1
1 1 1 -1 -1 -1
1 1 1 -1 0 0
1 1 1 1 0 1
END

PERIODIC_GRAPH
ID 4d-10c-49
# of 3D lattices: 2, 3; # of 4D lattices: 3, 4, 5, 6, 7; 
#PS: 4^40.6^5; CS: [10, 50, 170, 450, 1002, 1970, 3530, 5890, 9290, 14002, 20330, 28610, 37908, 49238, 62550]
EDGES
1 1 0 0 1 -1
1 1 0 1 -1 -1
1 1 1 -1 -1 -1
1 1 1 -1 0 1
1 1 1 1 1 0
END

PERIODIC_GRAPH
ID 4d-10c-50
# of 3D lattices: -;# of 4D lattices: 2, 3, 5, 7; 
#PS: 4^40.6^5; CS: [10, 50, 170, 450, 1002, 1970, 3530, 5890, 9156, 13400, 18762, 25366, 33336, 42796, 53870]
EDGES
1 1 0 0 1 -1
1 1 0 1 -1 -1
1 1 1 -1 -1 -1
1 1 1 0 -1 -1
1 1 1 1 0 1
END

PERIODIC_GRAPH
ID 4d-10c-51
# of 3D lattices: -;# of 4D lattices: 3, 4, 5, 7; 
#PS: 4^40.6^5; CS: [10, 50, 170, 450, 1002, 1970, 3530, 5890, 9290, 13790, 19434, 26400, 34820, 44826, 56550]
EDGES
1 1 0 0 1 -1
1 1 0 1 -1 -1
1 1 1 -1 -1 -1
1 1 1 0 -1 0
1 1 1 1 1 0
END

PERIODIC_GRAPH
ID 4d-10c-52
# of 3D lattices: 3; # of 4D lattices: 3, 4, 7, 9; 
#PS: 4^40.6^5; CS: [10, 50, 170, 450, 1002, 1970, 3530, 5890, 9290, 14002, 20330, 28318, 38002, 49616, 63324]
EDGES
1 1 0 0 1 -1
1 1 0 1 -1 -1
1 1 1 -1 -1 -1
1 1 1 0 -1 1
1 1 1 1 1 0
END

PERIODIC_GRAPH
ID 4d-10c-53
# of 3D lattices: 2, 3; # of 4D lattices: 3, 4, 5, 6; 
#PS: 4^40.6^5; CS: [10, 50, 170, 450, 1002, 1970, 3530, 5890, 9290, 13610, 19056, 25750, 33814, 43370, 54540]
EDGES
1 1 0 0 1 -1
1 1 0 1 -1 -1
1 1 1 -1 -1 -1
1 1 1 0 0 1
1 1 1 1 0 0
END

PERIODIC_GRAPH
ID 4d-10c-54
# of 3D lattices: 2, 3; # of 4D lattices: 2, 3, 5, 6, 7; 
#PS: 4^40.6^5; CS: [10, 50, 170, 450, 1002, 1970, 3530, 5890, 9290, 14002, 20330, 27798, 36942, 47838, 60632]
EDGES
1 1 0 0 1 -1
1 1 0 1 -1 -1
1 1 1 -1 -1 -1
1 1 1 0 0 1
1 1 1 1 1 0
END

PERIODIC_GRAPH
ID 4d-10c-55
# of 3D lattices: 3; # of 4D lattices: 3, 5, 6, 7; 
#PS: 4^40.6^5; CS: [10, 50, 170, 450, 1002, 1970, 3530, 5890, 9290, 14002, 20054, 27472, 36470, 47192, 59782]
EDGES
1 1 0 0 1 -1
1 1 0 1 -1 -1
1 1 1 -1 -1 -1
1 1 1 0 1 1
1 1 1 1 -1 0
END

PERIODIC_GRAPH
ID 4d-10c-56
# of 3D lattices: 2, 3; # of 4D lattices: 2, 5, 6, 9; 
#PS: 4^40.6^5; CS: [10, 50, 170, 450, 1002, 1970, 3530, 5890, 9290, 14002, 20330, 28144, 37684, 49112, 62590]
EDGES
1 1 0 0 1 -1
1 1 0 1 -1 -1
1 1 1 -1 -1 0
1 1 1 -1 1 -1
1 1 1 1 0 1
END

PERIODIC_GRAPH
ID 4d-10c-57
# of 3D lattices: 3; # of 4D lattices: 2, 3, 5, 9; 
#PS: 4^40.6^5; CS: [10, 50, 170, 450, 1002, 1970, 3530, 5890, 9290, 13860, 19692, 26950, 35782, 46336, 58760]
EDGES
1 1 0 0 1 -1
1 1 0 1 -1 -1
1 1 1 -1 -1 0
1 1 1 0 1 -1
1 1 1 1 -1 1
END

PERIODIC_GRAPH
ID 4d-10c-58
# of 3D lattices: 3; # of 4D lattices: 3, 5, 7, 9; 
#PS: 4^40.6^5; CS: [10, 50, 170, 450, 1002, 1970, 3530, 5890, 9290, 14002, 20330, 28610, 38530, 50440, 64510]
EDGES
1 1 0 1 -1 -1
1 1 1 -1 -1 -1
1 1 1 -1 0 1
1 1 1 0 -1 1
1 1 1 1 1 0
END
