# Supplementary material for: On Cayley graphs of [image]
Source: Acta Crystallogr A Found Adv. 2020 Jul 16;76(Pt 5):584–8. doi: 10.1107/S2053273320007159 (PMC7459770; doi:10.1107/S2053273320007159)
Supplement: Supplementary file 2 [file a-76-00584-sup2.txt]

#generating sets of enumerated Cayley graphs

graphs := [ [ [ 0, 0, 0, 1 ], [ 0, 0, 1, -1 ], [ 0, 0, 1, 0 ], [ 0, 1, -1, -1 ], 
  [ 1, -1, -1, -1 ] ],
[ [ 0, 0, 0, 1 ], [ 0, 0, 1, -1 ], [ 0, 1, -1, -1 ], [ 0, 1, 0, -1 ], 
  [ 1, -1, -1, -1 ] ],
[ [ 0, 0, 0, 1 ], [ 0, 0, 1, -1 ], [ 0, 1, -1, -1 ], [ 0, 1, 0, 0 ], 
  [ 1, -1, -1, -1 ] ],
[ [ 0, 0, 0, 1 ], [ 0, 0, 1, -1 ], [ 0, 1, -1, -1 ], [ 0, 1, 0, 1 ], 
  [ 1, -1, -1, -1 ] ],
[ [ 0, 0, 0, 1 ], [ 0, 0, 1, -1 ], [ 0, 1, -1, -1 ], [ 0, 1, 1, 0 ], 
  [ 1, -1, -1, -1 ] ],
[ [ 0, 0, 0, 1 ], [ 0, 0, 1, -1 ], [ 0, 1, -1, -1 ], [ 1, -1, -1, -1 ], 
  [ 1, 0, -1, -1 ] ],
[ [ 0, 0, 0, 1 ], [ 0, 0, 1, -1 ], [ 0, 1, -1, -1 ], [ 1, -1, -1, -1 ], 
  [ 1, 0, -1, 0 ] ],
[ [ 0, 0, 0, 1 ], [ 0, 0, 1, -1 ], [ 0, 1, -1, -1 ], [ 1, -1, -1, -1 ], 
  [ 1, 0, -1, 1 ] ],
[ [ 0, 0, 0, 1 ], [ 0, 0, 1, -1 ], [ 0, 1, -1, -1 ], [ 1, -1, -1, -1 ], 
  [ 1, 0, 0, -1 ] ],
[ [ 0, 0, 0, 1 ], [ 0, 0, 1, -1 ], [ 0, 1, -1, -1 ], [ 1, -1, -1, -1 ], 
  [ 1, 0, 0, 0 ] ],
[ [ 0, 0, 0, 1 ], [ 0, 0, 1, -1 ], [ 0, 1, -1, -1 ], [ 1, -1, -1, -1 ], 
  [ 1, 0, 0, 1 ] ],
[ [ 0, 0, 0, 1 ], [ 0, 0, 1, -1 ], [ 0, 1, -1, -1 ], [ 1, -1, -1, -1 ], 
  [ 1, 0, 1, -1 ] ],
[ [ 0, 0, 0, 1 ], [ 0, 0, 1, -1 ], [ 0, 1, -1, -1 ], [ 1, -1, -1, -1 ], 
  [ 1, 0, 1, 0 ] ],
[ [ 0, 0, 0, 1 ], [ 0, 0, 1, -1 ], [ 0, 1, -1, -1 ], [ 1, -1, -1, -1 ], 
  [ 1, 0, 1, 1 ] ],
[ [ 0, 0, 0, 1 ], [ 0, 0, 1, -1 ], [ 0, 1, -1, -1 ], [ 1, -1, -1, -1 ], 
  [ 1, 1, -1, 0 ] ],
[ [ 0, 0, 0, 1 ], [ 0, 0, 1, -1 ], [ 0, 1, -1, -1 ], [ 1, -1, -1, -1 ], 
  [ 1, 1, 0, -1 ] ],
[ [ 0, 0, 0, 1 ], [ 0, 0, 1, -1 ], [ 0, 1, -1, -1 ], [ 1, -1, -1, -1 ], 
  [ 1, 1, 0, 0 ] ],
[ [ 0, 0, 0, 1 ], [ 0, 0, 1, -1 ], [ 0, 1, -1, -1 ], [ 1, -1, -1, -1 ], 
  [ 1, 1, 0, 1 ] ],
[ [ 0, 0, 0, 1 ], [ 0, 0, 1, -1 ], [ 0, 1, -1, -1 ], [ 1, -1, -1, -1 ], 
  [ 1, 1, 1, 0 ] ],
[ [ 0, 0, 0, 1 ], [ 0, 0, 1, -1 ], [ 0, 1, -1, -1 ], [ 1, -1, -1, 0 ], 
  [ 1, 0, -1, -1 ] ],
[ [ 0, 0, 0, 1 ], [ 0, 0, 1, -1 ], [ 0, 1, -1, -1 ], [ 1, -1, -1, 0 ], 
  [ 1, 0, 0, -1 ] ],
[ [ 0, 0, 0, 1 ], [ 0, 0, 1, -1 ], [ 0, 1, -1, -1 ], [ 1, -1, -1, 0 ], 
  [ 1, 0, 1, -1 ] ],
[ [ 0, 0, 0, 1 ], [ 0, 0, 1, -1 ], [ 0, 1, -1, -1 ], [ 1, -1, -1, 0 ], 
  [ 1, 1, -1, -1 ] ],
[ [ 0, 0, 0, 1 ], [ 0, 0, 1, -1 ], [ 0, 1, -1, -1 ], [ 1, -1, -1, 0 ], 
  [ 1, 1, 0, -1 ] ],
[ [ 0, 0, 0, 1 ], [ 0, 0, 1, -1 ], [ 0, 1, -1, -1 ], [ 1, -1, -1, 0 ], 
  [ 1, 1, 1, -1 ] ],
[ [ 0, 0, 0, 1 ], [ 0, 0, 1, -1 ], [ 0, 1, -1, -1 ], [ 1, -1, -1, 1 ], 
  [ 1, 1, 0, -1 ] ],
[ [ 0, 0, 0, 1 ], [ 0, 1, -1, -1 ], [ 0, 1, 1, 0 ], [ 1, -1, -1, -1 ], 
  [ 1, 0, 1, 1 ] ],
[ [ 0, 0, 0, 1 ], [ 0, 1, -1, -1 ], [ 0, 1, 1, 0 ], [ 1, -1, -1, -1 ], 
  [ 1, 1, 0, 1 ] ],
[ [ 0, 0, 0, 1 ], [ 0, 1, -1, -1 ], [ 0, 1, 1, 0 ], [ 1, -1, 0, -1 ], 
  [ 1, 1, -1, 1 ] ],
[ [ 0, 0, 0, 1 ], [ 0, 1, -1, -1 ], [ 1, -1, -1, -1 ], [ 1, -1, 0, -1 ], 
  [ 1, 1, 1, 0 ] ],
[ [ 0, 0, 0, 1 ], [ 0, 1, -1, -1 ], [ 1, -1, -1, -1 ], [ 1, -1, 0, 1 ], 
  [ 1, 1, 1, 0 ] ],
[ [ 0, 0, 0, 1 ], [ 0, 1, -1, -1 ], [ 1, -1, -1, -1 ], [ 1, 0, -1, 1 ], 
  [ 1, 1, 1, 0 ] ],
[ [ 0, 0, 0, 1 ], [ 0, 1, -1, -1 ], [ 1, -1, -1, -1 ], [ 1, 0, 1, -1 ], 
  [ 1, 1, -1, 0 ] ],
[ [ 0, 0, 1, -1 ], [ 0, 1, -1, -1 ], [ 0, 1, -1, 0 ], [ 1, -1, -1, -1 ], 
  [ 1, 0, 1, -1 ] ],
[ [ 0, 0, 1, -1 ], [ 0, 1, -1, -1 ], [ 0, 1, -1, 0 ], [ 1, -1, -1, -1 ], 
  [ 1, 0, 1, 0 ] ],
[ [ 0, 0, 1, -1 ], [ 0, 1, -1, -1 ], [ 0, 1, -1, 0 ], [ 1, -1, -1, -1 ], 
  [ 1, 0, 1, 1 ] ],
[ [ 0, 0, 1, -1 ], [ 0, 1, -1, -1 ], [ 0, 1, -1, 0 ], [ 1, -1, -1, -1 ], 
  [ 1, 1, 0, -1 ] ],
[ [ 0, 0, 1, -1 ], [ 0, 1, -1, -1 ], [ 0, 1, -1, 0 ], [ 1, -1, -1, -1 ], 
  [ 1, 1, 0, 0 ] ],
[ [ 0, 0, 1, -1 ], [ 0, 1, -1, -1 ], [ 0, 1, -1, 0 ], [ 1, -1, -1, -1 ], 
  [ 1, 1, 0, 1 ] ],
[ [ 0, 0, 1, -1 ], [ 0, 1, -1, -1 ], [ 0, 1, -1, 0 ], [ 1, -1, -1, -1 ], 
  [ 1, 1, 1, 0 ] ],
[ [ 0, 0, 1, -1 ], [ 0, 1, -1, -1 ], [ 0, 1, 0, 1 ], [ 1, -1, -1, -1 ], 
  [ 1, 0, 0, 1 ] ],
[ [ 0, 0, 1, -1 ], [ 0, 1, -1, -1 ], [ 0, 1, 0, 1 ], [ 1, -1, -1, -1 ], 
  [ 1, 0, 1, -1 ] ],
[ [ 0, 0, 1, -1 ], [ 0, 1, -1, -1 ], [ 0, 1, 0, 1 ], [ 1, -1, -1, -1 ], 
  [ 1, 0, 1, 0 ] ],
[ [ 0, 0, 1, -1 ], [ 0, 1, -1, -1 ], [ 0, 1, 0, 1 ], [ 1, -1, -1, -1 ], 
  [ 1, 1, 0, 1 ] ],
[ [ 0, 0, 1, -1 ], [ 0, 1, -1, -1 ], [ 0, 1, 0, 1 ], [ 1, -1, -1, -1 ], 
  [ 1, 1, 1, 0 ] ],
[ [ 0, 0, 1, -1 ], [ 0, 1, -1, -1 ], [ 1, -1, -1, -1 ], [ 1, -1, -1, 0 ], 
  [ 1, 1, 0, 0 ] ],
[ [ 0, 0, 1, -1 ], [ 0, 1, -1, -1 ], [ 1, -1, -1, -1 ], [ 1, -1, -1, 0 ], 
  [ 1, 1, 0, 1 ] ],
[ [ 0, 0, 1, -1 ], [ 0, 1, -1, -1 ], [ 1, -1, -1, -1 ], [ 1, -1, 0, 0 ], 
  [ 1, 1, 0, 1 ] ],
[ [ 0, 0, 1, -1 ], [ 0, 1, -1, -1 ], [ 1, -1, -1, -1 ], [ 1, -1, 0, 1 ], 
  [ 1, 1, 1, 0 ] ],
[ [ 0, 0, 1, -1 ], [ 0, 1, -1, -1 ], [ 1, -1, -1, -1 ], [ 1, 0, -1, -1 ], 
  [ 1, 1, 0, 1 ] ],
[ [ 0, 0, 1, -1 ], [ 0, 1, -1, -1 ], [ 1, -1, -1, -1 ], [ 1, 0, -1, 0 ], 
  [ 1, 1, 1, 0 ] ],
[ [ 0, 0, 1, -1 ], [ 0, 1, -1, -1 ], [ 1, -1, -1, -1 ], [ 1, 0, -1, 1 ], 
  [ 1, 1, 1, 0 ] ],
[ [ 0, 0, 1, -1 ], [ 0, 1, -1, -1 ], [ 1, -1, -1, -1 ], [ 1, 0, 0, 1 ], 
  [ 1, 1, 0, 0 ] ],
[ [ 0, 0, 1, -1 ], [ 0, 1, -1, -1 ], [ 1, -1, -1, -1 ], [ 1, 0, 0, 1 ], 
  [ 1, 1, 1, 0 ] ],
[ [ 0, 0, 1, -1 ], [ 0, 1, -1, -1 ], [ 1, -1, -1, -1 ], [ 1, 0, 1, 1 ], 
  [ 1, 1, -1, 0 ] ],
[ [ 0, 0, 1, -1 ], [ 0, 1, -1, -1 ], [ 1, -1, -1, 0 ], [ 1, -1, 1, -1 ], 
  [ 1, 1, 0, 1 ] ],
[ [ 0, 0, 1, -1 ], [ 0, 1, -1, -1 ], [ 1, -1, -1, 0 ], [ 1, 0, 1, -1 ], 
  [ 1, 1, -1, 1 ] ],
[ [ 0, 1, -1, -1 ], [ 1, -1, -1, -1 ], [ 1, -1, 0, 1 ], [ 1, 0, -1, 1 ], 
  [ 1, 1, 1, 0 ] ] ];
